# Supplementary material for: Wetting Properties of a Saponin-Rich Aqueous Soapwort Extract
Source: Molecules. 2025 Aug 18;30(16):3413. doi: 10.3390/molecules30163413 (PMC12388199; doi:10.3390/molecules30163413)
Supplement: Supplementary file 1 [file molecules-30-03413-s001.zip]

Archive with 1 entries (1 files):
- molecules-3784200-supplementary.pdf
